# Supplementary material for: The circadian phase of antenatal glucocorticoid treatment affects the risk of behavioral disorders
Source: Nat Commun. 2020 Jul 17;11:3593. doi: 10.1038/s41467-020-17429-5 (PMC7367845; doi:10.1038/s41467-020-17429-5)
Supplement: Supplementary file 4 — Source Data [file 41467_2020_17429_MOESM4_ESM.xlsx]

## Sheet: Fig 1 
Fig 1 b
Time	Naive											In-phase					Out-of-phase
0	6.3	8	0	9.9	1.2	11.6	8.2	4.8	5.5	4	0	5.1	15.9	6	14.25	4.75	4.44444	17.9	16.5	19.7	20.8	18.0001
0.08	4.9	11.1	0	0.8	0.1	0.4	0.8	0.1	4.9	0	0	4.6	7.1	0.4	14.625	4.625	3.77778	5.8	8.7	27.9	18.6	13.6201
0.17	0	1.7	0	1.6	0	0	0.2	0	9	0	0	4.6	7.1	0	11.25	15.5	1.22222	4.2	4.7	16.6	4.9	11.7001
0.25	0	0	0	0	0	0	0.2	0	4.6	0	0	2	1.6	0	3.375	0.875	0	3.6	1.7	22.1	3.2	7.06012
0.33	0	0	0	0	0	0.1	0	0	4.9	0	0	0.1	0.1	0	2.875	0.5	0	3.2	5.5	14.6	2.5	10.04
0.42	0	0	0	0	0	0	0	0	1.1	0	0	0.7	0.1	0	4.625	0	0	1.6	4.6	7.3	0	4.96
0.5	0	0	0	0	0	0	0	0	1.5	0	0	0	0	0	0.25	0	0.666667	1.2	0	0.2	0.3	2.94006
0.58	0	0	0	0	0	0	0	0	6.2	0	0	0	0	0	0.25	0	0	0.3	0	0	0	5.08
0.67	0	0	0	0	0	0	0	0	0	0	0	0	0	0	0.25	0	0	0	1.7	0.1	0	5.14
0.75	0	0	0	0	0	0	0	0	0	0	0	0	0	0.2	0	0	0	0	0	0	3.5	1.72002
0.83	0	0	0	0	0	0	0	0	0	0	0	0	0	0	0	0	0	2.5	1.1	0	0.2	1.02002
0.92	0	0	0	0	0	0.1	0	0	0.1	0	0	0	0	0	0	0	0	1	4.1	0	0.1	0.18
1	0.6	0	0	0	0	0	0	0	0.3	0	0	0	0	0	0	0	0	0.1	4.5	0	1.8	0
1.08	0	0	0	0	0	0	0	0	0	0	0	0	0	0	0	0	0	0	0.5	0	0	0.22
1.17	0	0	0	0	0	0	0	0	0	0	0	0.2	0	0	0	0	0	0	0	0	0	0
1.25	0	0	0	0	0.4	0	0	0	0	0	0	1.4	0	0	0	0	0	0	0.1	0	0	0
1.33	0	0	0	0	0	0	0	0	0	0	0	0.6	0	0	0	0.25	0	0	0	0	0	0
1.42	0.1	0	0	0	0	0	0	0	0	0	0	0.6	0	0	0	0	0	0	0	0	0	0
1.5	0	0	0	0	0	0	0	1.3	0	0	0	0	0	0	0	0	0	0	0.7	0	0	0
1.58	0	0	0	0	0	0	0	0.5	0	0	0	0	0	0	0	0	0	0	1.5	0	0	0
1.67	0	0	0	0	0.1	0	0	0.2	0	0	0	1.5	0	0	0	0.25	0	0	0	0	0	0
1.75	0	0	0	0	0	0	0	0	0	0	0	0	0	0.2	0	0.25	0	0	0	0	0	0
1.83	0	0	0	0	0	0	0	0	0	0	0	0.6	0	0.1	0	2	0	0	0	0	0	0
1.92	0	0	0	0.1	0	0	0	0	0	0	0	0	0	0	0	0.25	0	1	0	0	3	0
2	0	0.1	0	0	0	0	0	0	0	0.2	0	0	0	0	0	0	0	5.5	0	0	2.2	0
2.08	0	0.1	0	0	0.1	0	0	0	0	0	0	0.8	0	0	0	0	0	4.1	0	0	1.9	0
2.17	0	0	0	0.7	0	0	0	0	0	0	0	0	0	0	0	0	0	1.3	0	0	3	0
2.25	0.1	0	0	0	0.4	0	0	0	0	0	0	0	0.9	0	0	0	0	0.7	0	0	0	4e-05
2.33	0.1	0	0	0	0	0	0	0	0	0	0	0	0	0	0	2.5	0	0	0	0.4	0	0
2.42	0	0	0	0	0	0	0	0	0	0	0	0	0	0	0	6.375	0	0	0	1.9	0	0
2.5	0	0	0	0	0	0	0	0	0	0	0	0.7	0	0	0	6.125	0	0	0	7.1	0	0
2.58	0	0	0	0	0	0	0	0	0	0	0	1.7	0	0	0	0	0	0.4	0	12.2	0	0
2.67	0	0.6	0	0	0.7	0	0	0	0	0	0	3.8	0	0	0	2.625	0	0.8	0	7.8	0	0
2.75	0	0.9	0	0	4.6	0	0	0	0	0	0	0.8	0	0	0	0	0	0.1	0.1	2.1	0	0
2.83	0	0	0	0	0.9	0	0	0	0	0	0	0	0	0	0	0	0	0	0	0	0	0
2.92	0	0	0	0	0	0	0	0	0	0	0	0	0	0	0	0	0.555556	0	1.9	0.3	0	0
3	0	0	0	0	0	0	0	0	0	0	0.8	0.2	0	0.4	0	0	5.66667	0	0.4	0	1.4	0
3.08	0	0	0	0.4	0	0	0	0	0.3	0	0	0.1	0	0	0	0.5	3.55556	0	0	0	3.2	0
3.17	0.7	0	0	0	0.1	2.8	0	0	0.3	0	0	0	0	0.8	0	3.5	0	0	3.6	0	6.4	0
3.25	4.7	0	0	0	0.9	2.3	0	0	0	0	0	0.5	2.1	3.3	0	0	0	0	0.8	0	0.2	0
3.33	5.1	0	0	0	0.9	0	0	0	0	0	0	0.9	0.9	1	0	0	0	0	0	0	2.2	0
3.42	4.3	0	0	0	0	0	0.2	0	0.1	0	0	0	0	0	0	0.125	1.44444	0	0	0	0	0
3.5	1.4	0.6	0	0	0	0	0	0	0	0	0	0.3	0	0	0	0	5.11111	0	0	0	0	0
3.58	0	0.4	0	0	0	0	0	0	0	0	0	0	0	0	0	0	3	0	0	0	0	0
3.67	0	0	0	0	0	0	0.1	0	0	0	0	0	0	1.4	0.25	0	4.33333	0	0	0	0.8	0
3.75	0	0	0	0	0	0	0	0	0	0	0	0	0	0.7	7.75	0	4.66667	0.2	0	5.9	0	0
3.83	0	0	0	0	0	0	0	0	0	0	0	0	0	2.1	2.75	0	1.11111	0	0.4	3.2	0	0
3.92	0	0	0	0	0	0	0	0	0	0	0	0	0	0	0	0	2.22222	0.9	0.1	3.9	0	0
4	0	0	0	0	0	0	0	0	0	0	0	0.6	1.8	0	0	0	1.11111	0	0	0	0	0
4.08	0	1.2	0.571429	0	0	0	0.1	0	0	0	0	0	0	0	0	0.125	0	0	0	0.8	0	0
4.17	0	0	1	0	0	0	0.6	0	0	0	0	0.5	0	0	0	0	0	0	0	8.6	0	0
4.25	0	1.5	0	0	0	0	0.4	0.3	0	0	0	0	0.3	0.6	0	0	0	0	0.1	1.2	0.1	0
4.33	0	0	0	0	0	0	0	0.6	0	0	0	0	1.6	7.1	1.125	0.125	0	0	2.6	0	0	0
4.42	0	0	0	0	0	0	0	0.2	0.3	0	0	0	1.3	4.2	0	0	0	0	0	0	0	0
4.5	0.2	0.2	0	0.3	0.1	0	0	0.1	1	0	0	0	0	1.7	0	0	0	0	0	0.2	1.5	0
4.58	0	5.1	0	0.3	3.7	0	0	0.1	0	0	0	0	0	0	0	0	0	0	0	0	2.3	0
4.67	0	3.1	0	0	2.4	0	0.5	0.9	0	0	0	0.9	0.1	0	0.375	0	0	0.9	0	1	0.5	0
4.75	0	0.7	0	0	0	0	0.2	0	0	0.1	0	0	0	0	2.5	0	0	0	0	0	0	0
4.83	0	1.9	0	0	0	0	0.1	0	0.1	0.1	0	0	0	0	0.625	0	1.88889	0	0	0	0.1	0
4.92	0	0.2	0	0.2	0	0	0	0	0.1	0.2	0	0	0	0	0.875	0	5.77778	0	0	0	0	0
5	0	0	0	0	0	0	0	0	0.4	0	0.1	0	0	0	0	0	0.444444	0	0	0	0.1	0
5.08	0	0	0	0	0	0	0	0	0	0.3	0	0	0	0	0.125	0	0	1.6	0	0.1	0	0
5.17	0	0	0.571429	0	0	0	0	0	0	0.1	0	0	0	0	0	0	0	4.6	0	0	0	0
5.25	0	0	0	0	0	0	0	0	0	0.1	0	0	0	0	0	0	0.777778	0.3	0	0.2	0	4e-05
5.33	0	0	0.142857	0	0	0	0	0.3	0.1	0	0	0	0	0	0.125	0	0.222222	0	0	0.1	0	0
5.42	0.1	0	0	0.2	0	0.1	0	0	0	0	0	0	0	0.1	0	0	0	1	0	0	0	4e-05
5.5	0	0	0	2.7	0.2	0	0	0	0	0	0	0	0	1	0	0	0	0	0	0	0	0
5.58	0	0	0	0.8	0	0	0	0	0	0	0	0	0	0	0	0	0	0	0	0	0	1.32
5.67	0	0	0	0	0	0	0	0	0	0.1	0	0	0.6	0	0	0	0	0.1	0	0	0	1.96
5.75	0	0	0	0	0	0	0	0	0	0	0	0	0	0	0	0	0	0	0	0.2	0	1.18
5.83	0.1	0	0	0	0	0	0	0	0	0	0	0	0	0	0	0	0	0	0	0	0	1.94
5.92	0	0	0	0	0	0	0	0.6	0	0	0.1	0	0.1	0	0	0	0	0	0	0	0	0
6	0	0	0	0	0	0	0	0.3	0	0	0	0	0	0	0	0	0	0	0	0	0	0
6.08	0	0	0	0.1	0	0	0	0	0	0	0	0	0.1	0	0	0.375	0	0	0	0	0	0
6.17	0	0	0	0.9	0	0	0	0	0	0	0	0.1	0	0	0.125	0.25	0	0	0	0	0	0.10002
6.25	0	0	0	0	0	0	0	0	0.7	0	0	0	0	0	0	0	0	0	0	0.6	0	0
6.33	0	0.5	0	0	0.3	0	0.3	0	0.5	0	0	0	0	0	0	0	0	0	0	0	0	0
6.42	0	0.9	0	0	0	0	0.1	0	0.1	0	0	0	0	0	0	0	0	0	0	0.5	0	0.12002
6.5	0	0	0	0.1	0	0	0	0	3.8	0	0	0	0	0	0	0	0	0.1	0	0.2	0	0
6.58	0	0	0	0.3	0	0	0	0	0.1	0	0.1	0	0	0	0	0	0	0	0	0	0	0
6.67	0	0	0	0.4	0	0	0	0	0	0	0.4	1.3	0	0	0	0	0	0	0	0	0	0.1
6.75	0	0	0	0.5	0	0	0	0	0	0	0	0.8	0	0	0	0	0	0.1	0	0	0	4e-05
6.83	0	0	0	0	0	0	0	0	0	0	0.3	0	0	0	0	0.25	0	0	0	0	0	0.2
6.92	0	0	0	0	0	0	0	0	0.9	0	0	0	0	0	0	0	0	0	0	0	0	4e-05
7	0	0	0	0	0	0	0	0	0	0	0	0	0	0	1.125	0	0	0	0	0	0	0
7.08	0.1	0	0	0	0	0	0	0	0.5	0	0	0	0	0	0.25	0	0	0	0	0	0.2	0
7.17	0	0	0	0	1.4	0	0	0	0	0	0	0	0	0	0	0	0	0	0	0	0.6	4e-05
7.25	0	0	0	0	0	0	0.1	0	0.3	0	0	0	0	0	0	0.125	0	0	0	0	0	0.62
7.33	0	0	0	0	0	0	0	0	0.1	0	0	0	0	0	0	0	0	0	0	0	0	0.5
7.42	0	0	0	0	0	0	0	0	0.7	0.2	0.1	0	0	0	0.5	0.25	0	0	0	0.2	0	0.16
7.5	0	0.1	0	0	0	0	0	0	0	0.1	0	0	0	0	0.125	0	0	0	0	0	0	0.84
7.58	0	0	0.571429	0	0	0	0	0	0	0	0	0	0	0	0	0	0	0	0	0	0	0
7.67	0	0	0.571429	0	0	0	0	0	0	0.2	0	0	0	0	0	0	0	0	0	0	0	0
7.75	0	0	0	0	0	0	0	0	0	0	0	0	0	0	0	0	0	0	0	0	0	0
7.83	0	0	0	0	0	0	0	0	0	0	0	0	0	0	0	0	0	0	0	0	0	0
7.92	0	0	0	0.1	0.3	0	0	0	0	0	0	0	0	0	0	0	0	0	0	0	0	0
8	0	0	0.142857	0.6	1	0	0	0	0.3	0	0	0	0	0	0	0	0	0	0	0	0	0
8.08	0	0	0	0	0	0	0	0	0	0	0	0.2	0.1	0	0	0	0	0	0	0	0	0
8.17	0	0	0	0	0	0.1	0	0	0.1	0	0	0.3	0	0	0	0	0	0.3	0.1	0	0	8e-05
8.25	0	0	0	0.2	0	0	0	0	0	0	0.2	0	0	0	0	0	0	0.3	0	0	0	0.28
8.33	0	0	0	0.1	0	0	0	0	0.7	0	0	0	0	0	0	0	0	1.5	0	0	0	0.3
8.42	0	0	0	0.9	0	0	0	0	0	0	0	0	0	0	0	0	0	0.1	0	0.4	0	0.16004
8.5	0	0	0	0	0	0	0	0	0	0	0	0.6	0	0	0	0.125	0	0	0	0	0	2e-05
8.58	0	0	0	0	0.9	0	0	0	0	0	0	0	0	0.1	0	0	0	0.2	0	1.5	0	0
8.67	0	0	0	0	0	0	0	0	0	0.1	0	0	0	0	0	0	0	0	0	2.1	0	0
8.75	0	0	0	0	0	0	0	0	0	0	0	0	0	0	0.125	0	0.444444	0	0.1	0	0	0
8.83	0.1	0	0	0	0	0	0	0	0	0	0	0	0.3	0	0	0	0	0	0.1	0	0	0
8.92	0.1	0	0	0	0	0	0	0	0	0	0	0	0.2	0	0	0	0	0	0	0	0	0
9	0	0	0	0	0	0	0	0	0	0	0	0.1	0	0	0	0	0	0	0	0	0.6	0.24
9.08	0	0	0	0	0	0	0	0	0	0	0	0	0.2	0	0	0	0	0	0.1	0	0.7	0
9.17	0	0	1.71429	0.5	0	0	0	0	0	0	0	0	0.1	0.1	0	0	0	0	0	0	0	0
9.25	0	0	1.85714	0	0	0	0	0	0	0	0	0.2	0	0.5	0	0	0	0	0	0	0	0.24
9.33	0	0	0	0	0	0	0	0	0	0	0	0.2	0	0	0	1.25	0	0	0	0	2.5	0.2
9.42	0	0	0	0	0	0	0	0	0	0	0	0	0	0	0	4.75	0	0.1	0	0	3.7	0
9.5	0	0.2	0	0	0	0	0	0	0	0	0	0	0	0.2	0	0.25	0	0	0	0	0	2e-05
9.58	0	0	0	0	0	0	0	0	0	0	0	0	0	0	0	0	0	0.1	0	0	0.4	0
9.67	0	0	0	0	0	0	0	0	0	0	0	0	0	0	0	0	0	0.4	0	0	2.6	0
9.75	0	0	0	0	0	0	0	0	0	0	0	0	0	0	0.375	0.25	0	0.1	0	0.2	0	0
9.83	0.8	0	0	0.2	0	0	0	0	0.5	0	0	0.1	0	0	2.25	0	0	0	0	2.3	0	0
9.92	0	0	0	0	0	0.2	0	0	1.2	0	0	0	0	0	1.75	0	0	0	0	0.3	0	0
10	0	0	0	0	0	0	0	0	0.5	0	0	0	0	0	0	0	0	0	0	0.3	0	0
10.08	0	0	0	0	0	0	0	0	0	0	0	0.1	0	0	0	3.25	0	0	0	0	0	0
10.17	0	0	0	0	0	0	0	0	0	0	0	0	0	0	0	0	0	0	0	0.1	0	0
10.25	0	0	1.57143	0	0	0	0	0	0	0	0	0	0	0	0	0	0	0	0	0	0.1	0
10.33	0	0	2.85714	0	0	0	0	0	0	0	0	0.7	0	0	0	0	0	0.6	0	0	0	0
10.42	0	0	2	0	0	0	0	0	0	0	0	1.3	0	0	0	0.25	0	0	0	0	0	0
10.5	0	0	0	0	0	0	0	0	0	0	0	0	0	0	0	0	0	0	0	0	0	0
10.58	0	0	0	0	0	0	0	0	0	0	0	0	0	0	0	0	0	0	0.3	0	0	0
10.67	0	0	0	0	0	0	0	0	0	0	0	0	0	0	0	0	0	0	0	0.7	0	0
10.75	0	0	0	0	0	0	0	0	0	0	0	0	0.2	0	0	0	0	0	0	0	0.1	6e-05
10.83	0	0	0	0	0	0	0	0	0	0	0	0	0.4	0	0	0	0	0	0	0	0	0
10.92	0	0	0	0	0	0	0	0	0	0	0	0	0.1	0	0	0	0	0	0	0	0.2	0
11	0	0	0	0	0	0	0	0	0	0	0	0	0	0	0	0	3.22222	0	0	0	0	0
11.08	0	0	0	0	0	0	0	0	0	0	0	0	0	0	0	0	7.11111	0	0.1	0.4	0	0
11.17	0.1	0.1	0	0	0	0	0	0.2	0	0	0	0.1	0	0	0.125	0	8.33333	0	0	0.7	0	0
11.25	0.3	0	0.142857	2.4	1.1	0	0.2	0.2	0.3	0	0	0.1	0	0	0	0	0	0	0	0	0	4e-05
11.33	3.4	0.1	2.14286	4.3	2.6	0	0.4	0.1	0.3	0	0.2	0	0	0	0	0	0	0	0.2	0	0.5	0
11.42	3.5	1.4	2.28571	3.4	1.9	0.1	0.1	0	0.5	0	0	0	0	0	0	0	0	0	0	0	0	0
11.5	2.4	0.7	2.42857	3.6	0.4	0.6	0.5	0.1	0.1	0.1	0.1	0	0	0	0	0.5	1.33333	0	0	0	0	0
11.58	2.4	0.9	2	2.2	0.1	0.1	0.1	0.6	0.2	0.1	0.3	0.7	0	0	0	0	0	0	0	1.5	0	0
11.67	2.3	0.2	3.71429	6.9	2.8	0	0.3	0	2.3	0	0	0	0	0	0	0	0	0	0	2.3	0	0
11.75	4	0.5	8	2.9	6.7	0	0	1.7	4.4	0	0	0.5	0	0	0	0	0	0.1	0.1	0	0.1	0.38
11.83	2.9	0.5	6.85714	2.1	0.8	0	0	1.4	5	0	0	0	0.4	0	0	0	0.666667	0.1	0	0	0	2e-05
11.92	3.8	0.4	9.28571	0.2	2.4	0	0	0	2	0	0	0	0	0	0	0	6.22222	0	0.1	0	0	2.76
12	11.9	4	10.7143	7	8.3	3.8	1.1	1.3	11.1	8.6	1	8.1	9.9	10.6	13.375	26.125	16.6667	2.6	6.3	14.5	15.7	0.34
12.08	25.6	18.3	32.8571	19.1	51	17.5	12.1	11.8	27.2	52.6	26.7	8.8	30.1	37	25.375	53.375	34.7778	2.1	14.9	43.5	40.5	1.44
12.17	61	60.2	39.8571	27.7	66.2	26.1	24.9	12.5	42.6	74.4	61.3	43.3	49.3	56.4	60.5	70.25	40.8889	6.4	25	32.3	69.9	2.94008
12.25	61.7	82.5	33.7143	68.5	70.6	31	37	37.4	62.6	70.8	62.7	66.6	70.7	48	67.125	72.25	43.2222	8.5	30.5	58.1	74	16.2
12.33	75.5	94.1	32.8571	83.8	55.5	34.9	47.5	52.8	68.2	75.4	68.7	94	90.4	91.8	64.5	83.375	39.4444	11	32.1	64.6	75.4	33.3
12.42	80.5	85.5	35.5714	101.2	81.4	39.3	45.7	63.1	74.3	85.8	81.5	88.5	86.5	104.3	80.75	87.625	42.8889	5.6	36.8	36.5	65.9	42.4
12.5	98.4	71.5	34.2857	120.9	68.4	43.1	50	62.1	64	70.9	73.7	77.9	98.6	85.5	79.5	83	53.1111	11.5	40.1	54.2	73.9	54.88
12.58	89.1	86.2	40.7143	106.8	81.7	50.7	42.6	65.3	67.8	83.9	83.3	83.3	92.7	76.3	77.125	75.375	47.5556	15.6	31.8	37.5	73.3	43.08
12.67	90.7	106	29	115.4	96.1	44.9	42.2	68.7	89	74.3	74.7	73.2	106.9	118	90.375	103.5	60.2222	28.6	31.5	59.5	65.1	42.08
12.75	76.9	95	34.1429	109.7	75.3	44.7	43.8	69.7	62.9	71.5	82.1	91.6	103.5	103.8	84.5	89.75	40.7778	33.6	40.7	68.4	74.4	64.74
12.83	90.6	90.7	29.1429	120.1	83.4	47.6	44.4	75.5	75.8	85.1	99	93.2	94	88.9	63.75	74.25	53.1111	21.5	37.4	67.4	69.9	65.08
12.92	104.9	101.2	26.8571	123.6	95.6	39.3	49.9	76.1	75.2	80.3	90.2	107.8	93.3	100	84.75	71.125	54.5556	23.4	35.4	66.6	75	52.94
13	93.9	99.6	40.5714	87	72	44.2	55.2	72.8	59.7	81.9	84.2	91.9	106.3	104.3	86.625	77.25	51.2222	20.7	31.4	25.1	78	59.58
13.08	95	85.9	40.4286	123	93.5	41.7	51.1	81.7	85.6	81.5	63.8	93.1	99.7	98.8	89.375	78.25	40.4444	23.8	34.3	50.2	65.7	55.78
13.17	81	83.7	38	116.8	78.5	27.2	45.3	75.8	92.6	88.9	71.7	91.8	85.2	94.6	75	95.75	55.4444	27.5	32.2	67.5	86.2	57.86
13.25	92.2	107.2	27.7143	102.4	85	40.1	44.8	55	78.3	64.2	87.5	99.4	91.5	86.4	99.5	79.75	51.6667	11.5	41.3	43.7	72.5	62.86
13.33	95.5	104.1	24	117	87.9	44.4	49.2	79.5	78.6	72.8	97.4	100.5	116.6	89.1	77.875	74.25	35.8889	20.5	29.2	59.9	77.5	43.28
13.42	88.4	57.4	24.8571	107	82	45.5	40.8	78.1	74.1	62	95	80.7	99.8	98.9	82.5	69	47	27.3	34.8	38	81.3	63.32
13.5	94.2	100.1	29.5714	128.1	76.8	47.1	38.2	71.6	74.3	64.6	92.4	102.4	89.9	102.1	51.125	87.875	48.3333	26.5	16.5	37.7	68.2	63.06
13.58	75.8	102.9	27.2857	113.3	113.3	42.9	45.9	78.2	75.9	68.1	84.1	103.5	93.1	91	91.5	71.375	48.4444	16.4	15.4	59.7	69.4	47.7
13.67	89.6	98	29.2857	92.2	109	42.6	44.1	72.1	60.9	68.6	77.9	88.5	87.3	78.4	90.125	93.375	38.3333	22.6	33	67.1	67.7	53.86
13.75	83	88.1	27.7143	135.1	94.6	40.7	53.3	80.9	75.7	87.6	91	106.5	87.6	87.1	78.75	73.75	31.8889	12.7	21.2	48.8	66	62.96
13.83	95	87.5	31.7143	123.4	59	40.9	55.1	51.3	70	96.8	81.3	88.3	90.7	100.8	71.375	74.5	48.1111	11.2	17.3	47	63.4	58.16
13.92	94.8	94.5	31.7143	74.1	82.1	42.4	46.6	81.1	85.8	75.8	87.7	95.8	70.7	111	73.75	66.625	43.1111	22.1	10.9	66.9	63.8	56.4
14	95.8	85.7	35.7143	122.4	100.1	50	41	84.9	95.1	75.5	91.5	120	98.8	108.2	93.375	70.625	47	16.3	20.8	53.4	82.8	50.62
14.08	80.7	101.3	39.4286	112.8	85.1	43.7	51.9	82.9	86.8	93.7	82.4	68.5	81.7	53	69.5	69.875	41.5556	17.4	23.1	52.4	53.4	57.06
14.17	82	92	31	119.3	75.3	31.3	52.3	74.5	73.1	67.3	82.2	92.9	65	89.9	94.75	97	42.5556	19	28.1	40	68	66.94
14.25	62.5	84.6	22.1429	136.4	89.3	34.4	52.2	77.9	68.2	76	78.2	109.7	70.8	108.1	81.875	82.625	51.7778	18.4	23	63.1	91.5	63.7
14.33	93.5	105.9	17.1429	109.4	104.3	42.6	41.2	73.6	82.2	80.4	69.3	102.3	75.8	84.7	87.625	79.25	43.5556	20	35.4	39.3	59.8	55.66
14.42	88.8	99.4	25.8571	70.5	99.9	45.1	48.6	78.9	77.7	74	76.5	105.4	98.6	71.3	80.5	67	59.6667	29.1	20.7	33.5	52.6	52.86
14.5	96.4	79.4	23.2857	117	85.8	48.9	41.5	83.9	91	74.3	91.7	103.6	72.8	91	84.125	76.25	58.7778	26.1	18	27	78.9	49.88
14.58	97.6	82.5	27.8571	92.1	90	36.1	31.8	58.8	80.1	77.4	86.9	83.4	88.4	86.2	85.875	68.875	41.8889	12.8	24.3	38.2	82	53.62
14.67	82.6	104.1	28.5714	143.7	87	31.5	52.4	76.3	84.2	71.3	85.4	68.2	70.2	96.3	65.75	77.75	42.2222	15.3	20.7	52.7	55.1	54.16
14.75	92.8	105.4	25.4286	120.6	102.4	35.4	58.2	81.3	57.9	86.4	59.6	98.4	73.5	101	84.25	65	48.2222	11.7	23.6	57.3	65.9	55.24
14.83	85.7	69.8	28.8571	79.2	87.6	26.5	59.2	82.8	77.2	77.4	59.1	109.7	69.7	99.7	69	66.625	37	8.8	24.9	52.8	62.5	41.22
14.92	86.5	83.3	13.4286	108.9	86.7	32.4	55.3	74.5	87.4	72.8	91.6	108.2	57	92.4	86.875	60	41	13.4	21.2	49.6	64.8	58.86
15	87.9	101	12	117.3	87.4	45.2	46.3	86.8	86.7	81.9	102.7	73.4	83.3	75.5	84.375	79.375	52.2222	19.2	24.6	37	80.6	57.94
15.08	95.4	63.7	32.8571	95.4	88.2	41.6	45.1	57.4	72	66.9	100.7	82.4	79	71.9	78.75	81	43.4444	34.6	18.6	54.6	73.1	72.92
15.17	88.1	89.8	28.8571	96	94.6	43.7	45.9	69	64.7	78.4	113.8	84	72.3	82.7	62.625	57.625	43.2222	34.3	23.3	50	63.9	66.06
15.25	89.3	91.2	25.4286	111.8	91.7	50.6	37.3	75.1	80	89.7	107.7	79.9	45.1	79.6	90.125	45.75	27.2222	24	11.5	47.2	59.8	59.34
15.33	105.5	98.9	30.7143	122.4	94	40.9	28.6	74.4	95.7	73	71	107.2	55.7	76.1	72.25	56.375	39.7778	21.2	16.3	58.9	55.2	45.4
15.42	93.7	98.2	29.1429	117.1	89	37.9	35.4	74.5	79.5	65.5	46.9	98.3	77.7	75.3	71.375	78.5	36.1111	24.5	18.1	45.2	73.3	40.2001
15.5	88.4	93.4	29.2857	100.9	54.3	26.1	41.2	69.4	72.8	83.2	82.7	127.1	80.6	89.2	100.5	85.5	29.8889	30.6	19.4	48.2	68.8	44.2
15.58	103.2	112	35.2857	92.4	75.7	29.2	51.8	63.3	74.8	90.7	89.5	79.5	82.1	85.6	62.375	73.875	32.1111	28.2	8.8	54.1	61	46.38
15.67	84.2	92.1	30.4286	113.3	86	42.2	52.9	63.8	69.2	75.9	86.7	84.4	68.1	44.7	81.625	63.25	52.2222	23.2	13.7	35.9	59.7	51.28
15.75	90.4	70.6	16.7143	91.8	95.4	44.3	52.3	66.8	73.1	70.1	98.7	102.2	54.8	91.4	83.875	61.75	36.7778	21.9	13	47	76.1	38.76
15.83	90.4	78.2	25.1429	109	97.1	35.4	54.7	84.3	80.4	71.2	109	66.5	46.5	94	69.25	54	34.3333	12.5	9.3	42.1	82.5	60.26
15.92	86.9	84.3	27.1429	112.6	83.3	35.4	50.7	92.3	80	65.2	87.1	100.4	53.9	79	60.625	81.5	31.2222	14.7	14.2	16.2	68.6	72.02
16	88.4	76.9	31.1429	94.7	51.3	37.6	47.2	71.8	82.1	67.5	65.3	95.4	59.8	84.8	72.625	78.25	36.3333	15.1	9.1	36.8	60	65.36
16.08	51.8	89.8	30.8571	123.5	91.6	35.7	39.9	70.7	79.6	79.4	68.2	100.2	60.3	75.4	86.625	73.125	31	10.4	13	38.5	62.7	44.5
16.17	72.7	86.4	29.4286	136.4	93.6	27.7	40	68.7	84.6	80.8	75.2	76.9	55.5	90.2	83.375	87.25	24.7778	12.2	27.6	23.3	67.1	42.36
16.25	94.8	85.4	32.5714	84.4	86	39.8	51.9	65.9	67.2	66.4	68.3	87.2	44.1	75.9	65.625	62.875	25.2222	9.5	24.8	29.7	71.3	62.14
16.33	92.2	94.3	22.7143	94.7	72.7	34.9	47.5	80.4	71.5	89.9	80	88.7	47.3	76.5	47.625	61.25	24.2222	4.7	16.8	31.6	66.9	62.56
16.42	78.4	96.5	16.1429	69	69.2	30.9	39.2	64.9	59.7	79.8	81	91.3	39.2	64.8	76.5	73.5	25.2222	11.9	25.5	28.7	43.2	64.82
16.5	102.4	88.4	16.1429	72.2	85	37.5	46.8	41.3	64.9	69.8	90.5	89.1	45.3	59.6	57.375	70.75	26.6667	15	10.7	30	49.3	52.74
16.58	95.1	58	23.1429	117.1	78.3	42.6	35.2	69.6	78.8	57.2	94.1	80.5	60.2	79.4	62.875	61.625	26.5556	18.1	20	42	79.6	56.66
16.67	73.8	72.4	32.2857	129.1	92.3	39.7	48.9	64.3	78.9	41.5	87	79.1	72.9	89	70.5	62.25	18.3333	16.3	19	44.8	80.1	66.12
16.75	61.2	104	16.5714	123.6	84	40.7	47.5	77.8	55.6	60.7	81.6	93.6	46.9	55	69	62.5	15.7778	11.9	10.4	40.7	75.4	48.08
16.83	79.9	97.6	28	79.9	92.8	33.4	47	74.3	68.3	80	82.6	103.3	59.1	62	76	56.125	19.8889	8.1	15.2	32.9	58.6	37.14
16.92	84.6	78.8	34.2857	58.1	80.4	36.7	43.4	58.8	71.6	74.5	69.7	50.3	45.6	65.3	61.375	64.125	29.5556	13.1	11.6	43.3	74.3	53.2
17	82.8	88.5	17.8571	104.4	91.2	34.1	43.2	62	42.8	66.4	70.3	68.9	59.3	63	60.75	80	24.2222	16.5	6.8	35.1	70.5	53.44
17.08	95.4	97.2	22.1429	120.8	88.9	22.9	31	74.2	47.6	57.9	81	86.1	74	78.4	59.875	59.5	35.2222	13.1	16.1	27.6	45.1	41.72
17.17	99.3	71.6	23.1429	95.5	53.6	25.7	41.4	93.3	50.1	73.6	91.1	96	40.4	49.6	52	61.5	31	8.9	7.8	35.5	54.1	54.56
17.25	89.2	31.4	28.2857	101.5	85.8	25.3	36.7	95.6	51.1	88.3	91.2	61.7	55	38.1	42.875	65	23.6667	7.8	6.3	26.1	55.8	59.22
17.33	77.6	69.9	30.1429	98.8	70.5	34.7	46.2	61.3	59.8	62.5	77.7	64.3	51.2	56.2	51.625	62.875	22	3.1	8.9	17.7	73.6	62.14
17.42	74.4	99.9	25.1429	113.6	82	28.4	48.5	57.9	67.4	46.1	75.9	73.4	34	61.4	49.875	31.5	24.6667	4.4	12.6	18.2	56.3	52.9
17.5	72	85.8	23.8571	110.2	82.8	27.5	37.8	63.9	75.3	57	76.7	37.4	53.9	54.5	52	64.75	22.7778	10.9	13.4	15.8	61.6	39.24
17.58	60.9	64.7	17.8571	87.4	59.9	27.4	37.1	82.6	62.2	71.7	64.9	86.4	33.9	51.9	63.75	56.25	31.2222	11.6	17	23.3	71.9	45.96
17.67	72.7	83.1	12.4286	84.8	76	29.2	41.7	82.5	69.7	66.2	45.4	64	43.5	54.1	59.125	47.375	17.7778	7.3	13	22.2	58.1	40.82
17.75	85.2	80.9	17	70.6	67.6	38.7	48.3	59.8	73	63.2	46.8	74.5	30.1	50	68.625	52.875	30.2222	12.5	19.6	32.6	53.7	46.92
17.83	79.4	80.9	25.5714	81.3	78.9	34.5	41	60.3	71.2	57.3	56.4	40.9	28.4	43.6	59.25	45	29.3333	17.6	16.1	24	56.8	52.06
17.92	62.8	89.9	26.4286	138	89.1	25.9	35.5	64.1	64.7	67.6	76.8	43.3	19.3	54	41.375	41.875	24	10.7	15.7	21.5	54.5	47.88
18	62.8	73.1	20.5714	119.5	98.5	28.9	43.5	56	70.8	55.6	66.6	54.8	38.7	58.7	39.25	43.125	14.5556	5.2	24.9	12.3	39.3	61.44
18.08	69.5	73.2	9.57143	85.8	82.2	32.3	40.8	64.9	74.4	56.2	65.5	44.3	36.1	48.7	38.125	32	18.7778	6.7	16.1	24.5	36.1	43.6
18.17	60.8	39.2	22	73	63.4	30.9	43.1	49.6	83.8	51.3	66	49.3	30.5	47.9	38.875	45.625	27.3333	11.4	19.6	27	58.4	39.5
18.25	57.4	57.3	28.1429	93.9	55	30.6	36.3	35.1	85.4	52.6	55.2	45.7	24	49.3	33.75	40.375	18.6667	11.2	13.3	17.5	68.2	50.92
18.33	40.5	57.1	23.5714	72.9	71.1	23.3	29.1	63.9	78.8	13.9	61.4	50.1	32.5	21.3	35.875	28	19.6667	17.5	16.1	10.5	64.9	55.26
18.42	49.3	71.4	20.8571	90.3	61.6	22.3	27.4	55.9	73.9	19.2	50.3	36.8	30.8	58.5	35.125	35.875	12.1111	14.8	23.1	15.5	44.3	46.68
18.5	67	68.5	15.5714	78.3	52.8	26.6	31.5	47.6	72.7	30.1	47	36.5	30.5	56.1	37.25	37.375	27	5.3	19.7	20.5	43.5	36.56
18.58	73.1	30.4	14.4286	75.5	83	35.1	39	47.8	60.2	40.9	41.7	36.5	32.4	47.6	38.125	19.5	18.2222	14.4	16.5	23.4	38.4	36.8
18.67	62	66.3	14.4286	95.6	84.4	32.3	51.8	47.7	67.2	46.1	55.5	31.3	33.5	46.3	15.625	18.75	2.11111	11.1	7.1	34.1	34.3	39.94
18.75	61.5	80.6	14.1429	55.1	88.3	18.2	48.3	41.2	47.8	51.8	51	23.7	13.6	35.9	18.75	39.75	5.77778	14.1	7.3	23.9	28.3	28.8601
18.83	70.4	74.5	9.28571	73.6	94.6	29.2	42	38.1	42.7	45.1	23.5	10.8	29.8	42.4	23.375	22.875	9.44444	21.2	11.1	17.2	47.2	30.84
18.92	61.3	45.1	5.85714	62.7	88.7	35	32.9	39.9	65.6	30.4	25.7	19.1	26.5	41.3	29.375	31.375	11	13.6	8.6	19.5	47.6	27.52
19	56.4	60.4	14.2857	66	76.5	30.1	42.7	44.4	61.6	20.7	43.6	13.7	22.2	21.6	26.75	17.5	3.55556	13.2	6.5	23.9	51.9	41.26
19.08	44.5	51.5	14.4286	79.1	43.6	29.3	25.3	33.9	74.7	7.8	41.1	22.8	30.3	31.7	20.625	17.625	4.22222	11.2	1.7	37.2	44.3	49.72
19.17	61.5	62	12.7143	89.6	41.1	19.5	22.8	38.3	56.6	14.4	24.1	21.6	23.7	38.5	19.875	23.875	0	9.8	7.1	41.2	39.3	54.66
19.25	67.6	38.9	14.2857	104.7	42.7	22.1	27.9	26.3	68.4	11.1	19	16.1	3.8	23.6	22	9.25	0	9.9	0.7	34.6	40	50.42
19.33	38.7	52.6	21.5714	111.1	54.3	11.5	30	16.6	54.6	23	14.6	3.2	17.4	34.7	18.25	16.875	0	5.1	1.7	21.8	34.5	49.56
19.42	39.1	56.2	17.4286	107.7	49.6	18.8	26.9	38.6	68.6	35	22.8	6.1	18.6	45.7	13.25	10.375	0	6.4	5.9	22.6	34.2	47.92
19.5	35.6	28.3	11.5714	88.4	45.1	29.5	23.2	44.7	45.5	19.1	23.3	2.6	30.1	41.9	21.875	15.875	2.88889	6.2	11.8	28.2	42.4	34.26
19.58	42.8	25.9	9.14286	70	58.9	38.5	26.7	39	33.2	21.8	2.4	6.2	35.1	10.9	23.75	11.625	2.77778	8.6	8.2	18.4	38.2	25.14
19.67	33.2	43.1	6.85714	60.7	34.4	28.9	26.6	41.2	51.1	28.6	12.2	10	35.6	20.1	19.625	6.625	1.33333	4.6	8.2	16.3	37.1	37.18
19.75	32.4	46.9	2	74.4	15.1	20.4	13.7	58.9	70.1	16	20.4	5.4	44.9	36.2	20.125	6.75	3.77778	5	4.2	18.5	30.5	32.04
19.83	23.4	34	0.857143	65.4	18.8	20.5	12.8	60.2	70.4	6.2	21.4	0	38.1	27.5	26.125	9.25	8.11111	5.8	5.1	17.3	31.3	52.5
19.92	30.4	35.1	12	59.3	32.8	19.1	20	48.5	55.8	13.7	31.5	3.3	40.1	9	27.25	5.75	11.3333	8.1	2.9	19	17.1	45.06
20	24.8	43.5	15.7143	63.7	22.5	22.5	20.2	40.8	50.7	11.1	35	0	41.5	13.9	37.5	3.125	13	4.5	4.2	20.9	41	33.12
20.08	47.4	39.1	9.85714	38.3	21.3	26.7	23.6	36.2	32.6	7.5	23.9	2.6	26.5	24.9	34.25	10.125	11.4444	1.5	3.4	6.7	43.7	35
20.17	35.3	12.8	0	31.4	18.1	23.9	19.3	55.5	48.4	3	32.3	0	38.7	11.1	20.25	8.125	11.2222	0	1.9	0	30.1	31.6
20.25	17.8	25.5	0	36.6	4	19.5	12.5	53.9	55.2	10.5	30.3	0	42.3	11.5	21.875	22.25	20	1.2	10	1.6	31.3	48
20.33	12	25.9	0.428571	35.7	13.8	23.1	18.1	33.1	67.7	15	26.5	1.2	51.5	6.1	26.5	14.125	28.5556	0.1	2	1.1	33.8	44.9
20.42	15.6	23.5	4.57143	41.5	28.4	17.8	31	29.3	49.5	12.1	32.7	0	44.9	0	29	12	25.6667	0	0.2	4.6	24.8	47.52
20.5	22.7	19.5	0	29.4	39.9	11.6	35.1	39.9	44.1	8.1	42.4	0.7	26	2.1	30.125	11.75	15.3333	4.3	5.4	11.1	43.2	51.34
20.58	14.1	13.5	0	17.3	23.7	12.4	32	40.7	52.3	11.2	28.8	0	35.2	9	22	6.25	4.77778	4.7	5	16.7	24	40.46
20.67	16.1	28	2.71429	24.9	11.4	15.8	29.1	27.8	52.7	6.1	48.7	0.4	31.9	19	20.875	17.75	25.5556	3.6	3.8	13.5	19.2	47.6601
20.75	14.2	37.3	6.71429	33.7	0.2	22.7	31.9	30.7	35	7.5	47.8	0	39.1	15.5	22.875	8.75	15.3333	4.5	1.6	4	21.5	44.9
20.83	15.8	59.3	12.4286	44.3	9.5	23.1	26.1	48.8	38.9	9.1	40.7	0	20.5	9.8	30.25	10.875	9.11111	4.4	10.6	4.3	13.1	23.64
20.92	2.9	36.8	16.2857	38.2	12.5	8.8	15.9	33.4	49.3	19.2	31.9	0	20.4	9.3	24.75	1.625	8.66667	5.1	2.2	3.7	12.7	38.94
21	2.6	12	7.14286	42.6	26.5	11.2	32.7	18.8	40.1	27.6	32.6	1.4	29.6	11.3	30.5	7.25	12.5556	8.1	4.1	16.8	15.6	41.52
21.08	5.9	26.2	1.14286	41.4	23.6	11.9	31	27.5	33.5	22.2	35.5	0	15.6	10.4	15.5	9.5	13.2222	4.3	2.1	16.7	11	46.12
21.17	9.2	38.3	6.14286	24.4	17.7	4.2	29.5	31.3	44.3	23.2	20	0	22.1	6.9	25.25	12.25	5.88889	6.5	12	3.8	14.5	37.2
21.25	4.8	46.2	5.42857	34.1	17.6	6.8	33.1	40	63.7	21.8	15.1	0	27.3	6.9	15.5	5.375	5.66667	9.6	12.4	4.1	19.6	29.24
21.33	7.3	41.5	6.28571	48.7	27.2	10.3	19.4	59.1	50.6	22.9	36.6	0	21.7	9.9	15.125	9.375	16.2222	3.6	18.5	10.5	7.6	11.54
21.42	3.9	49.5	5	35.3	26.6	4.7	19.2	32.3	34.5	24.6	42.6	0.7	22.7	0.2	23.625	9.375	4.33333	0	6.8	9.2	3.8	22.56
21.5	9.5	27.3	3.14286	28	42.7	4	21.2	25.3	25.4	27	25.1	1	33.1	8.6	24.5	0.5	20.3333	1	7.3	6.2	7.8	32
21.58	2.7	38.3	16.1429	57.7	43.7	7.9	20	31.2	45.4	18.7	33.3	8.4	42.8	12.3	39	17.375	25.1111	10.1	20.1	11.5	5.9	26.1601
21.67	1.5	46.4	13.5714	75.3	32.9	9.5	18.5	31.1	31.9	33.3	47.2	13	37.1	8.7	56.375	14.125	21.3333	7	21.5	9.1	8.9	30.12
21.75	16.3	37.1	5.71429	59.4	44	5.8	16.3	12	52.9	38.8	39.1	12.5	36.7	6.7	37.5	15.5	19.7778	3.1	6.4	7.8	13.2	33.96
21.83	24.7	49.4	5.71429	37.1	47.2	10.6	21.2	19.1	37.6	19.5	17.9	8.3	35.9	15.4	39.25	16.625	32.2222	3.1	13.5	7.9	15.2	33.36
21.92	11.4	36.8	4.85714	22.3	37.5	12.8	28.7	23.9	23.3	25.3	29.6	8.5	43	19.8	26	10.125	29.2222	5.7	12.5	2.8	6.8	18.78
22	10.3	36.7	4.28571	25.2	31	6.5	24.2	27.3	22.9	26.6	40.8	14.7	48.3	18.9	35.375	16	34.2222	8.8	31.8	15.7	7.8	30.52
22.08	6.7	32.5	1.42857	18.1	19.4	9.1	17.3	26.8	13.5	32.5	53.9	5	51.4	3.5	54.75	23.625	26.8889	14.6	17.9	17.2	8.3	22.46
22.17	9.9	29.1	3.42857	3	28.8	3.9	13.2	42.7	25.6	27.1	55.9	11.3	52.9	10.5	57.25	24.5	28.8889	14.3	14.1	16.1	2.2	28.04
22.25	22.3	18	0.142857	22.1	43.3	0	14.6	43.5	22.9	17.2	44.4	18.9	45	19.1	44.75	27.5	20.8889	8.9	12.8	21.3	9.8	34.32
22.33	7.5	14.4	1.85714	40.5	52.6	3.2	13.7	22.8	28.2	15	39.9	10.3	46.6	20.4	33	38.75	29.5556	15	19.5	21.3	8.1	35.82
22.42	16.3	25.1	8.85714	42.8	43.4	8.7	12.4	11.9	44.5	19.5	40	15	74.7	20.2	53.625	30.75	27.6667	14.3	14	24.5	7.6	28.14
22.5	23.6	32.7	6.57143	50.2	45.6	10.8	14.8	18.6	33	11.3	31.4	22.1	56.6	19.5	49.5	46.625	24.4444	20	8.4	26.9	5.7	35.44
22.58	13.8	24.7	7.14286	26.1	43.6	10.5	11	19.2	39.2	10.3	36.4	34.3	59.6	26	30.875	41.875	18.6667	9.3	12.2	25	8.3	26.28
22.67	12.6	20.3	2.71429	26	23.4	9.9	6.9	20.6	34.7	7	26.4	34.9	61.9	41.9	45.125	44.875	31.4444	15.3	19.4	20.6	35.1	29.94
22.75	18.8	9.2	0	30.7	15.7	18.9	9.4	18.4	17.3	5.7	10.1	26.4	37.9	38.7	40.25	38.375	24.6667	11.2	7.9	30.6	41.5	37.54
22.83	18.4	25.2	0	33.2	17.1	28.6	8.6	18.9	4.3	6	8.1	30.8	34.2	27.7	50.25	50.875	40.3333	11.2	5.3	21.1	42.8	32.72
22.92	18.7	30.5	0	39	22.5	20.9	18.6	14.6	14.4	17.7	9.3	19.5	47.8	40.3	43	43	39.1111	17.9	21.7	29.2	20.7	27.4
23	21.4	8.8	0	31.6	38.5	22.1	20.1	23.2	17.4	11.3	20.5	33.9	36.6	42.2	43.125	49.5	31.3333	11.1	18.3	40.2	39.1	30.48
23.08	20	14.4	0	33.5	17.4	33.7	29.4	21.3	13	8.5	21.1	30.8	45.7	60.7	43.875	36.125	42.4444	13.8	10.4	41.1	35.7	36.56
23.17	21.3	26.1	0	34.9	16.6	44.3	21	22.8	5.1	4	16.8	28.6	47	37.5	51.75	39	36	13.8	14	38.5	41.7	33.28
23.25	19.4	32.9	0	51.6	19	28.9	25.4	35.2	19.3	24.3	26.7	29.5	46.7	38.4	50.625	34	30.3333	13.4	15.9	27.1	47.5	36.38
23.33	13.5	58.9	0	39.1	31.3	30.8	24.2	31	37.2	29.3	33.2	18.4	26.6	35.9	35.25	43.875	26.4444	13.6	12.6	32.7	29	36.8
23.42	22.8	30.2	0	46.8	18.3	22.4	10.2	23.8	26.2	10.3	26.8	24.9	41.2	35.6	47.875	29.25	18.5556	15.2	12.8	32.9	38	22.4201
23.5	9	12.5	1.28571	31.9	19.2	17.3	13.2	14.6	17.6	21.9	22.5	31.2	22.3	34	23.5	41.25	3.22222	14.1	22.6	34.2	39.5	18.26
23.58	13.4	10.6	0.571429	36.4	13.8	19.8	6.7	22.5	19.8	10.5	31.4	31.7	12.5	26.2	34.625	27.75	10.6667	15.2	25.8	41	49.4	33
23.67	1.9	9.4	0	15.5	4.8	28.4	2.7	6.9	15	3.7	15.5	19	19.4	29.3	42	30.625	16.3333	11.5	12.6	38.1	47.8	38.04
23.75	1.6	12.6	0	8.2	7	27.1	5.5	9.5	22.5	12.8	13.5	15.8	26.8	15.9	29.375	32	6	12.1	25.4	36.1	44.1	26.58
23.83	4.3	0.7	0	22.3	0.3	24	8.8	1.1	12	5	11.3	14.7	26.9	35.7	26.375	29.5	8	5.4	10.8	25.5	25.2	34.92
23.92	12.5	9.7	0	9.6	0	23.6	7.3	3.8	15.1	8	6.6	16.9	13	32.6	15.125	9.5	20.4444	8.5	17.3	32.2	37.8	31.32
Fig 1 b inset
Naive	Out-of-phase	In-phase
0.7	2	0.6
0.5	3.6	0.6
2	2.8	0.4
0.5	3.9	1
0.5	1.4	0.9
0.5	1.5
0.3
0.2
0.8
0.1
0
Fig 1 c
Naive	Out-of-phase	In-phase
18	1	6
9	4	7
17	5	9
8	5	17
15	7	7
16	6	8
29	3	13
28	0	6
19	3	7
16	4	12
11	4
Fig 1 d
Naive	Out-of-phase	In-phase
73.2	1.4	50.1
43.8	9.2	18.8
26.3	6.4	0.6
30.1	30.5	23.7
37.1	40	23.6
78.7	27.7	38.6
192.1	1.3	54.3
155.9	0	35
98.7	4.8	23.7
64	57.7	53.1
44.8	6.4
Fig 1 e
Naive	Out-of-phase	In-phase
74.1667	67.3	68.6
71.375	72.3	65.6667
69.6667	73.9	69.7
68.2917	83.4	78.4
67.1667	90.9	74.5
66.375	78	52.8
65.625	77.6	71.7
63.9583	75.9	77.4
58.9583	86.3	64.2083
57.5833	68.9	64.7
56.75	83.3	42.5
52.5	79.125	49.1

## Sheet: Fig 2
Fig 2 a
Circadian time (hr)	Naive										Out-of-phase											In phase
1	0.00457764	3.72748	36.1663	30.6689	33.7691	12.2037					36.3388	29.0176	87.879	11.2522	77.894	11.7643	54.4183	104.281	112.462			9.16276	16.0689	26.1258	31.337	69.8462	5.93179	45.6162	10.6849	61.6396	116.22	113.745
7	7.12578	14.4359	35.4093	34.7923	33.5652	12.41	12.46				94.5718	120.877	86.6583	63.2677	44.7971	74.6476	67.4098					74.3697	38.5627	21.5322	46.3938	68.3904	34.9011	81.1227	83.5186	110.626	65.1171
13	86.8786	174.826	86.1374	59.3282	132.976	165.153	44.99	61.91	106.16	77.62	162.623	267.321	131.005	106.741	100.748	104.949	206.191	135.236	144.511	91.9488	106.182	189.532	217.355	116.018	157.817	111.465	116.512	122.321	120.57	102.953	213.365	145.396
19	72.3771	20.8079	91.1093	66.5914	64.7056	78.2777	103.84	47.08			22.6543	68.5756	61.9144	36.1487	9.08583	75.6483	56.8107	143.73				157.26	148.653	165.549	45.3908	30.2024	126.205	88.4938
Fig 2 b
Naive	Out-of-phase	In-phase
7.75621	3.64304	6.34359
7.59196	6.09152	9.59207
8.9405	4.22769	5.98818
6.59716	2.42396	9.0816
12.3214	4.19388	7.04959
7.8614	1.86606	4.49105
8.06326	2.36915	4.6962
7.9365	1.96287	3.04089
8.01867	2.18602	3.23619
8.95479	1.83959	3.04681
9.04102	1.8697
9.71156
Fig 2 c
Naive	Out-of-phase	In-phase
41.1573	55.0645	48.2198
62.9492	123.789	117.697
62.6076	118.741	68.9045
29.6246	183.555	91.2902
61.2483	196.011	60.8945
	54.5189	15.3577
	112.787	57.4529
	55.96	48.5117
	52.2713	62.3672
Fig 2 d
Out-of-phase + LPS	Out-of-phase + LPS + DEX	In-phase + LPS	In-phase + LPS + DEX
222.571	209.488	217.665	106.458
284.717	279.81	130.989	99.9169
178.416	345.226	204.582	103.188
252.009	260.186	301.07	95.0107
Fig 2 e
Naive	Out-of-phase	In-phase
87.0318	70.3503	75.0366
107.189	65.8738	75.0275
86.086	71.702	74.5309
80.7455	52.8335	71.0878
79.4403	77.293	82.1997
	76.9534	98.8253
Fig 2 f and g
	GR expression	number of open arm entries	Percentage of time immobile
Naive	87.0318	18	66.375
Naive	107.189	9	65.625
Naive	86.086	17	63.9583
Naive	80.7455	8	58.9583
Naive	79.4403	19	56.75
in-phase	75.0366	6	68.6
in-phase	75.0275	7	65.6667
in-phase	74.5309	9	69.7
in-phase	71.0878	13	78.4
in-phase	82.1997	6	74.5
in-phase	98.8253	17	52.8
out-of-phase	70.3503	1	67.3
out-of-phase	71.702	4	72.3
out-of-phase	65.8738	5	73.9
out-of-phase	52.8335	3	83.4
out-of-phase	77.293	0	90.9
out-of-phase	76.9534	3	86.3

## Sheet: Fig 3
Fig 3 d-f
Naive		Out-of-phase		In-phase
ZT1	ZT13	ZT1	ZT13	ZT1	ZT13
9.12877	6.99193	164.457	18.12	4.93272	226.141
7.51067	7.09557	196.177	47.2255	14.9433	193.837
3.3	53.5714	161.998	26.6791	29.5515	158.941
3.79	47.9483	198.071	28.1386	2	176.895
26.1453	87.1614	224.095	22.8283	3.52	165.766
33.8438	58.1932	189.857	37.8491	5.54	179.154
18.3125	12.84	181.876	17.4	3.79	292.048
16.0834	7.77063	210.587	18.6	13.1	243.775
0.0381194	23.2836	179.296	24.4	13.2	323.4
10	7.51067	259.562	25.1	6.3	246.8
12.5	66.4913	374.834	20.7	12.5	514.6
35.8178	79.6867	314.248	18.8	8.4	256.4
22.1449	63.6298	383.104	14.3	13.8	394
21.1796	40.0207	324.225	16.1		100.4
56.1317	71.6609	544.633			174.5
25.0703	64.7253	367.881			81.7
18.485	0	229.431
49.524	0	472.092
46.8032	23.6464	255.076
30.7824	62.1066	334.147
	52.0781	335.986
	45.7057	171.6
	53.7308	226.8
	46.4034	313.5
	80.8782	542.6
	56.0267	108.1
	109.856
	59.4162
	46.4034
	106.548
	92.3295
	94.1142
	70.0727
Fig 3 h
Naive ZT1	Out-of-phase ZT1	Naive ZT13	In-phase ZT13
1.16472	1.49084	1.18346	0.63126
1.18807	1.31363	1.07289	0.79902
1.09344	1.42703	1.34598	0.8272
1.20378	1.20509	1.04153	0.79902
1.21804	1.21674	1.07431	0.62257
0.87887	1.2187	0.99043	0.6269
0.84328	1.12978	0.98371	0.88458
0.7953	1.1888	0.94536	0.45575
0.76473	1.2423	0.88562
	1.15699	0.95681
	1.16717	0.94803
	1.18346	0.70675
Fig 3 i
Naive ZT1	Out-of-phase ZT1	Naive ZT13	In-phase ZT13
1.06617	1.18252	1.12882	0.94898
1.1383	1.26529	1.02938	0.99348
1.07574	1.12163	1.20057	1.13942
1.12016	1.29386	1.00022	1.20703
1.17241	1.12817	0.99331	0.86736
0.87937	1.08012	1.09453	0.68245
0.80034	1.2741	1.02123	1.1457
1.0222	1.21996	0.9854	0.47152
0.81072	1.1015	0.98645
	1.14035	1.13313
		0.79571
		0.73647

## Sheet: Fig 4
Fig 4 b
ZT (h)	GR
1	1.16625	0.988111	0.91879	0.926847	0.795177	1.20482
7	0.815091	0.726979	0.958759	0.978248	1.51378
13	0.591521	0.579864	0.395873	0.905803	0.655157
19	1.5322	0.730519	0.975002	0.762108	1.83626
Fig 4 c
ZT (h)	Rev-Erbα
1	0.699542	0.543702	0.393706	1.0891	0.711605	1.19653
7	0.269459	0.707253	0.415339	1.69357	0.959041	1.24777
13	1.95593	1.79016	1.34718	2.21015	1.28591	0.801421
19	0.669119	1.47203	0.364057	0.379714	0.902821	0.894896
Fig 4 d
Naive ZT1	Naive ZT13
1.01121	0.856
1.20946	0.86813
1.01491	1.15856
1.15117	1.05051
0.9952	1.26058
1.03994	1.25484
0.90996	1.27396
	1.54312
Fig 4 e
Naive ZT1	Naive ZT13
1.03908	1.02341
0.885057	1.21531
1.15172	0.840662
0.924138	0.920617
Fig 4 f
Naive ZT1	Naive ZT13
0.78507	1.066
0.78142	0.98582
0.90279	0.92787
0.76354	0.959
0.91339	1.01978
0.82138	1.27071
1.01931	1.19517
0.83887	1.15464
1.0606	1.28057
0.89699	1.31222
	0.97956
	1.1051
Fig 4 g
Naive ZT1 Bmal1 -/-	Naive ZT13 Bmal1 -/-
1.0145	1.1602
0.90584	0.8156
1.05756	1.01478
0.97722	1.06304
1.05292

## Sheet: Fig 5
Fig 5 b
Out-of-phase Bmal1 +/+	Out-of-phase Bmal1 -/-	In-phase Bmal1 +/+	In phase Bmal1 -/-
0.991754	1.09391	1.05906	0.883053
1.3651	1.01532	0.625949	0.63146
1.35088	1.1456	0.958262	1.08843
1.08	0.862904	0.863989	0.984334
Fig 5 c
Out-of-phase Bmal1 +/+	Out-of-phase Bmal1 -/-	In-phase Bmal1 +/+	In phase Bmal1 -/-
0.933868	0.898749	1.03182	0.924664
1.23915	0.96268	1.61731	0.87334
0.918659	1.06694	0.817901	0.864142
1.03093	0.737004	1.27236	0.810487
Fig 5 d
Out-of-phase Bmal1 -/-	Naive ZT13 Bmal1 +/+	In-phase Bmal1 +/+	Naive ZT13 Bmal1 -/-	In phase Bmal1 -/-
1.16506	0.98726	0.92944	1.05267	1.70075
1.2861	1.03634	0.88799	0.72438	1.46163
1.45781	1.19872	0.85741	0.96059	1.60744
1.20614	0.92617	0.99648	0.80286	1.63917
1.25835	0.90219	0.83382	0.41311	1.47118
Fig 5 e
Naive ZT13 Bmal1 +/+	In-phase Bmal1 +/+	Naive ZT13 Bmal1 -/-	In phase Bmal1 -/-
0.87804	0.94463	1.07667	1.65909
0.96669	1.06809	1.21132	1.53004
1.1548	0.87246	1.30729	1.72981
1.06312	0.91948	1.20295	1.39872
0.95964	0.88805	1.0917	1.35277

## Sheet: Fig 6
Fig 6 a
Time of day	# children
1	4
2	4
3	2
4	0
5	0
6	1
7	1
8	2
9	3
10	4
11	14
12	8
13	13
14	8
15	13
16	4
17	6
18	6
19	6
20	2
21	6
22	0
23	0
24	0
Fig 6 b
In-phase	Out-of-phase
2	5
2	3
2	10
2	10
0	2
2	6
10	2
1	5
9	3
4	2
2	1
6	8
1	7
3	3
0	4
4	5
1	1
1	4
3	5
8	6
4
2
1
2
5
4
8
4
5
3
3
1
3

## Sheet: Table 1
In phase							Out-of-phase
	Gestational age	Body weight	Small for gestational age	Mode of delivery	Gender		Gestational age	Body weight	Small for gestational age	Mode of delivery	Gender
	(weeks)	(grams)	(Yes=1, No=0)	Spontaneous=1, Planned C-Section=2, Emergency C-section=3	male=1, female=2		(weeks)	(grams)	(Yes=1, No=0)	Spontaneous=1, Planned C-Section=2, Emergency C-section=3	male=1, female=2
	32	1395	0	2	2		25	710	0	3	1
	32	1160	1	2	1		25	810	0	2	1
	29	1285	0	3	2		25	602	1	2	1
	28	1245	0	2	1		25	540	1	2	2
	27	770	0	2	2		26	1072	0	3	1
	27	1050	0	2	2		25	770	0	2	1
	26	905	0	2	1		27	950	0	3	1
	24	510	1	2	2		27	920	0	3	1
	32	1293	1	2	1		25	740	0	3	2
	29	1305	0	2	1		26	814	0	2	1
	25	880	0	2	1		26	800	0	2	2
	25	560	0	2	2		24	470	1	2	2
	27	1170	0	2	2		32	1240	1	2	1
	26	730	0	2	2		27	1200	0	2	1
	24	642	0	2	2		29	1350	0	1	1
	28	1170	0	2	2		30	1450	0	2	1
	29	1470	0	1	1		27	1050	0	2	2
	24	800	0	1	1		26	870	0	3	2
	28	990	0	1	1		27	980	0	2	2
	24	920	0	2	1		27	965	0	2	2
	30	1495	0	2	1
	30	860	1	2	2	AVG	26.55	915.15	20
	27	850	0	2	2	SD	1.93241	259.546
	24	590	0	2	2
	26	920	0	2	2
	26	920	0	2	2
	27	985	0	2	2
	27	980	0	2	1
	27	690	0	2	1
	28	1160	0	2	2
	28	1030	0	2	1
	28	1075	0	2	1
	27	1035	0	2	2
AVG	27.303	995.152	12.1212
SD	2.27053	258.473

## Sheet: Supplementary Fig 1
Fig 1a
Naive	Out-of-phase	In-phase
11.676	17.568	14.974
8.203	15.126	13.791
18.501	17.214	12.662
12.448	9.757	14.205
15.858	12.262	16.54
13.026	10.695	18.093
13.932	11.93	7.256
14.551	15.86	8.93
19.081	14.333	11.566
16.738	12.41	17.286
13.091	11.727
Fig 1b
Naive	Out-of-phase	In-phase
70	92	45
44	104	110
71	56	56
63	33	71
60	52	76
74	29	74
79	77	47
87	59	82
86	100	48
83	30	67
51	22	54
71	45	71
Fig 1 c
Naive	Out-of-phase	In-phase
781.2	2083	1720
1209	2108	2622
1111	1350	1755
856.5	2226	1162
1295	1293	1134
618.7	1218	1340
550.1	1459	1975
	1508	924.7
	994.9
	1653
	1168
Fig 1 d
	Naive						out-of-phase						in-phase
1	2.2895	0.172354	0.573376	0.716765	0.774266	0.51874	1.561	3.98006	1.3268	1.44801	2.51948	1.5878	1.85041	1.15306	2.33895	1.57763	1.55648	1.49532
7	1.39134	0.939574	1.21765	0.891875	1.00048	1.39534	2.6169	1.01676	1.16123	1.55046	1.66337	1.23598	1.28721	1.92581	1.62639	1.91754	1.90158	1.95478
13	1.61517	1.90691	1.83918	3.28262	3.01646	2.0697	3.04143	3.82149	2.91813	3.44367	5.26139	2.89251	4.49177	2.6169	3.58492	3.99403	2.66254	3.98789
19	4.21122	2.27696	1.49243	2.813	4.07784	3.04075	2.6466	4.61113	3.35701	4.01649	3.39529	3.44936	4.00805	3.9578	3.60262	4.95309	2.5933	4.98478
25	1.51708	2.04131	4.13387	2.11268	1.96196	3.27615	2.58155	6.21422	2.76361	2.57764	2.87787	2.78469	2.62678	2.49072	2.12261	3.40251	2.52526	3.58421
31	1.57731	0.808491	1.96659	1.65554	1.91375	1.56686	3.38328	2.90537	2.2625	2.08624	3.35939	2.24988	1.81486	2.84429	2.07763	2.61493	1.92415	2.70368
Fig 1 e
Naive	Out-of-phase	In-phase
82.14	139.1	156.2
62.08	176.1	123.3
78.15	119.3	124.6
84.89	130.6	148.6
77.86	145.1	151.8
81.21	163.4	133.2
Fig 1 f
Naive	Out-of-phase	In-phase
106.743	84.0302	128.848
118.377	95.947	111.564
105.547	96.2029	119.797
86.7471	77.4221	73.8983
98.4477	62.9724	80.2076
103.075	78.6709	82.3232
101.926	91.5004	133.827
107.163	114.916	105.178
96.2051	95.6941	120.621
86.7251	96.6828	94.0799
96.4508	100.175	107.868
92.5932	96.0948	117.265
Fig 1 g
Naive	Out-of-phase	In-phase
95.8325	89.6681	125.517
123.8	98.218	112.94
97.3982	88.1335	122.966
101.447	77.5823	102.361
103.914	79.43	86.9056
97.6879	89.0988	97.8199
96.1563	117	124.761
101.14	111.881	97.4946
99.7134	123.706	103.314
94.011	99.8397	90.2341
97.1824	110.621	109.505
91.7173	99.0209	126.856
Fig 1h
Naive	Out-of-phase	In-phase
86.9929	53.279	123.904
111.231	86.4514	102.71
84.8937	55.7247	116.002
90.8177	111.676	74.8519
109.795	91.9526	88.2185
103.214	92.9482	100.447
93.8105	43.3463	108.55
100.824	81.4411	80.7309
84.4593	66.2964	83.0228
112.481	102.254	108.139
117.025	109.499	133.569
104.456	134.712	136

## Sheet: Supplementary Fig 2
Fig 2 b
ZT	Embryo																							Mother
1	26.1453	33.8438	18.3125	16.0834	0.0381194	10	12.5	35.8178	22.1449	21.1796	56.1317	25.0703	18.485	49.524	46.8032	30.7824								169.796	264.104	186.172	239.347	277.761	257.868	272.338
7	62.3234	46.0044	12.7038	12.2856	49.727	50.2357	55.3978	27.8598	62.9755	51.257	62.6492	17.4521	46.6032	18.054	34.8753	7.25468	44.8124	47.8064	81.3569					328.797	358.131	359.528	346.151	296.025
13	66.4913	79.6867	63.6298	40.0207	71.6609	64.7253	0	0	23.6464	62.1066	52.0781	45.7057	53.7308	46.4034	80.8782	56.0267	109.856	59.4162	46.4034	106.548	92.3295	94.1142	70.0727	373.834	384.23	380.107	316.278	305.402	353.63	335.239
19	51.3595	55.0841	33.3768	39.2497	0	25.9657	70.1858	20.2191	64.8352	68.2736	63.8484	62.7579	57.6081	49.9303	98.3879	76.1559	90.6871	81.8368	72.3456	1.48168	41.8646	39.6348		298.054	252.759	319.363	275.581	286.907	228.1
Fig 2 c-e
Naive		Out-of-phase		In-phase
ZT1	ZT13	ZT1	ZT13	ZT1	ZT13
169.796	373.834	304.801	215.7	117.6	481.787
264.104	384.23	212.277	291.5	128.5	438.275
186.172	380.107	252.125	145.9	257.7	428.477
239.347	316.278	349.51	302.516	254.093	471.897
277.761	305.402	481.787	316.297	257.968	236.362
257.868	353.63	461.169	140.872	282.34	191.683
272.338	335.239	393.711	87.3272	139.515
154.286	501.4	372.874		158.185
134.447	174	461.169		139.853
260.496	424.4	404.398
108.356	217.1	411.645
	305.7	208.549
	313.5	251.308
		273.274

## Sheet: Supplementary Fig 3
Fig 3 a
Naive ZT1	Out-of-phase ZT1	Naive ZT13	In-phase ZT13
1.01121	0.7312	0.72051	0.65162
1.20946	0.97072	0.73072	0.69521
1.01491	1.50082	0.97518	0.86764
1.15117	1.12057	0.88423	0.82277
0.9952	1.36994	1.06104	1.028
1.03994	1.41808	1.05621	0.94946
0.90996	1.24667	1.07231	0.57832
	0.95656	1.29886	1.07807
	1.21783		0.86408
	1.07994
Fig 3 b
Naive ZT1	Out-of-phase ZT1	Naive ZT13	In-phase ZT13
1.09585	1.20452	0.997801	0.451318
0.861329	1.9141	0.786982	0.275257
0.884173	1.23071	0.879172	0.873528
1.15865	1.17699	1.33604	0.544841
0.378213	0.770446	0.905803	0.659652
1	1.69993	1.0942	0.344992
Fig 3 c
Naive ZT1	Out-of-phase ZT1	Naive ZT13	In-phase ZT13
1.03908	1.1977	1.02341	1.04626
0.885057	1.11724	1.21531	0.808681
1.15172	1.04138	0.840662	1.01656
0.924138	0.993103	0.920617	0.968589

[truncated: 2 more sheets: Supplementary Fig 4, Supplementary Fig 5]
